# Supplementary material for: Kairomonal Effect of Aphid Alarm Pheromones and Analogs on the Parasitoid Diaeretiella rapae
Source: Insects. 2022 Nov 15;13(11):1055. doi: 10.3390/insects13111055 (PMC9697894; doi:10.3390/insects13111055)
Supplement: Supplementary file 1 [file insects-13-01055-s001.zip]

Archive with 1 entries (1 files):
- insects-2019706-supplementary.pdf
